# Supplementary material for: Rare variants and loci for age-related macular degeneration in the Ohio and Indiana Amish
Source: Hum Genet. 2019 Jul 31;138(10):1171–82. doi: 10.1007/s00439-019-02050-4 (PMC6745026; doi:10.1007/s00439-019-02050-4)
Supplement: Supplementary file 2 — Supplementary material 2 (XLSX 9 kb) [file 439_2019_2050_MOESM2_ESM.xlsx]

## Sheet: Sheet1
Supplemental Table 1
Quality control steps performed in GenomeStudio. Each entry describes the variant exclusion criteria and number of variants excluded at that step. In total, 96,330 were excluded. Low cluster separation: cluster separation scores < 0.2. Low call frequency: call frequency < 0.85. Low intensity values: intensity values < 0.2
GenomeStudio Quality Control Step	Number of Variants Excluded
Reset GenCall to 0.15 and Filter Variants with Call Frequency < 0.85	967
Low Cluster Separation, Call Frequency, and Non-Zero GenTrain Score	24548
Low Intensity Values	2605
Mendelian Error, Low Call Frequency, and Hemizygous	61
Low Call Frequency and Hemizygous	65781
More Stringent Low Call Frequency (<0.95)	2368
