# Supplementary material for: Rare variants and loci for age-related macular degeneration in the Ohio and Indiana Amish
Source: Hum Genet. 2019 Jul 31;138(10):1171–82. doi: 10.1007/s00439-019-02050-4 (PMC6745026; doi:10.1007/s00439-019-02050-4)
Supplement: Supplementary file 3 — Supplementary material 3 (XLSX 11 kb) [file 439_2019_2050_MOESM3_ESM.xlsx]

## Sheet: Sheet1
Supplemental Table 2
Genes located in the 1-HLOD support interval of the maximum HLOD score on chromosome 8 under the recessive model and disease allele frequency of 0.10. Genomic positions are in base pairs (Ensembl, human genome build 37/hg19). Genes highlighted in bold are located in the region with HLOD score > 3.6
Chromosome	Start Position	Stop Position	Gene Name
8	73269963	73270050	RNA5SP271
8	73449626	73850584	KCNB2
8	73530957	73531618	HAUS1P3
8	73921099	73960357	TERF1
8	73931180	73931279	RNU6-285P
8	73976775	74036323	SBSPON
8	74202506	74208024	RPL7
8	74206847	74237516	RDH10
8	74332239	74353761	STAU2-AS1
8	74332604	74659943	STAU2
8	74563524	74563837	VENTXP6
8	74692332	74791145	UBE2W
8	74817592	74827245	GYG1P1
8	74851404	74884522	TCEB1
8	74884672	74895018	TMEM70
8	74894360	74894702	RPS20P21
8	74903587	74941322	LY96
8	74960912	74961019	RNU6-1300P
8	74968117	74968882	RPS3AP32
8	74991772	74991878	RNU6-1197P
8	75146935	75233563	JPH1
8	75233365	75401107	GDAP1
8	75460778	75460852	MIR5681A
8	75736772	75767264	PI15
8	75896750	75946793	CRISPLD1
8	76135639	76236976	CASC9
8	76214531	76214809	HIGD1AP6
8	76288944	76289249	PKMP4
8	76320149	76479078	HNF4G
8	77177778	77177967	RNU2-54P
8	77316293	77319373	LINC01109
8	77318889	77436591	LINC01111
8	77403435	77595513	ZFHX4-AS1
8	77515475	77516087	MRPL9P1
8	77593454	77779521	ZFHX4
8	77892494	77913280	PEX2
8	77925987	77926264	HIGD1AP18
8	79310750	79310857	RNU6-1220P
8	79428374	79517502	PKIA
8	79578282	79632000	ZC2HC1A
8	79587978	79717758	IL7
8	79672377	79674666	PRKRIRP7
8	80483388	80484570	RPL3P9
8	80523049	80578410	STMN2
8	80676245	80680098	HEY1
8	80712368	80712430	RNU7-85P
8	80830952	80942524	MRPS28
8	80870571	81143467	TPD52
8	81116841	81117135	RN7SL41P
8	81153624	81153708	MIR5708
8	81317751	81317844	RNU6-1213P
8	81397854	81438500	ZBTB10
8	81471105	81471992	RPSAP47
8	81497820	81498008	RNU2-71P
8	81507050	81507938	SLC25A51P3
8	81525779	81526061	RN7SL107P
8	81540686	81787016	ZNF704
8	81557174	81557408	CKS1BP7
8	81661796	81661928	RNU11-6P
8	81688901	81689197	RN7SL308P
8	81724377	81724816	HMGB1P41
8	81880045	82024303	PAG1
8	82167105	82167464	UBE2HP1
8	82192598	82197012	FABP5
8	82352561	82359758	PMP2
8	82370576	82373814	FABP9
8	82390654	82395498	FABP4
8	82433917	82434467	FTH1P11
8	82437216	82443613	FABP12
8	82517804	82543369	IMPA1P
8	82529455	82530795	NIPA2P4
8	82539504	82539852	RPS26P34
8	82546592	82547897	SLC10A5P1
8	82570196	82598928	IMPA1
8	82605842	82608409	SLC10A5
8	82613569	82645138	ZFAND1
8	82644669	82671750	CHMP4C
8	82711816	82755101	SNX16
8	82720007	82720961	HNRNPA1P36
8	83203859	83204614	HNRNPA1P4
