# Supplementary material for: Rare variants and loci for age-related macular degeneration in the Ohio and Indiana Amish
Source: Hum Genet. 2019 Jul 31;138(10):1171–82. doi: 10.1007/s00439-019-02050-4 (PMC6745026; doi:10.1007/s00439-019-02050-4)
Supplement: Supplementary file 4 — Supplementary material 4 (XLSX 12 kb) [file 439_2019_2050_MOESM4_ESM.xlsx]

## Sheet: Sheet1
Supplemental Table 3
Genes located in the 1-HLOD support interval of the maximum HLOD score on chromosome 18 under the dominant model and disease allele frequency of 0.10. Genomic positions are in base pairs (Ensembl, human genome build 37/hg19). Genes highlighted in bold are located in the region with HLOD score > 3.6
Chromosome	Start Position	Stop Position	Gene Name
18	48405419	48474691	ME2
18	48494361	48514491	ELAC1
18	48494410	48611415	SMAD4
18	48633124	48633416	RN7SL695P
18	48684652	48685753	SRSF10P1
18	48700920	48744674	MEX3C
18	48810103	48810266	RNU1-46P
18	48947433	48948044	SS18L2P2
18	49139009	49139480	RSL24D1P9
18	49371377	49371998	RPS8P3
18	49866542	51057784	DCC
18	51131624	51132095	RPL29P32
18	51679079	51751158	MBD2
18	51748654	51748782	SNORA37
18	51795774	51847636	POLI
18	51850728	51884334	STARD6
18	51884287	51911588	C18orf54
18	51933259	51933484	SNRPGP2
18	52254988	52266724	DYNAP
18	52385091	52562747	RAB27B
18	52411981	52412812	RPSAP57
18	52568740	52626739	CCDC68
18	52621634	52621963	MAP1LC3P
18	52813777	52813876	RNA5SP459
18	52889562	53332018	TCF4
18	53146452	53146529	MIR4529
18	53303064	53303541	RPL21P126
18	54264439	54318831	TXNL1
18	54318574	54698828	WDR7
18	54695063	54706076	WDR7-OT1
18	54721813	54739350	LINC-ROR
18	54814293	54817531	BOD1L2
18	54951833	54951939	RNU6-737P
18	55018044	55038962	ST8SIA3
18	55102917	55158529	ONECUT2
18	55215515	55254004	FECH
18	55267888	55289445	NARS
18	55313658	55470333	ATP8B1
18	55422626	55422732	RNU6-742P
18	55505708	55506198	RSL24D1P11
18	55686021	55686293	HMGN1P30
18	55711599	56068772	NEDD4L
18	56118306	56118390	MIR122
18	56148479	56296189	ALPK2
18	56298491	56299352	RPL9P31
18	56338618	56417371	MALT1
18	56357588	56359385	MRPL37P1
18	56470253	56470561	RN7SL112P
18	56472500	56472606	RNU6-219P
18	56529832	56653712	ZNF532
18	56593429	56593528	RNU2-69P
18	56663966	56736570	OACYLP
18	56806709	56826068	SEC11C
18	56887400	56898006	GRP
18	56934267	56941318	RAX
18	56942388	56985881	CPLX4
18	56995055	57027194	LMAN1
18	57098172	57364612	CCBE1
18	57428790	57429137	RPS26P54
18	57445804	57446221	GLUD1P4
18	57567180	57571538	PMAIP1
18	57636670	57638628	NFE2L3P1
18	57640146	57640437	RN7SL342P
18	57677224	57678375	SDCCAG3P1
18	57684010	57684673	FAM60CP
18	57685857	57685963	RNU6-567P
18	57816808	57817597	RPS3AP49
18	57830800	57830940	RNU4-17P
18	58038564	58040001	MC4R
18	58187074	58187398	MRPS5P4
18	58330348	58331602	CTBP2P3
18	59000815	59223006	CDH20
18	59058828	59058936	RNU6-116P
18	59072091	59072438	RPL30P14
18	59475296	59561480	RNF152
18	59624506	59625247	RPIAP1
18	59710800	59854351	PIGN
18	59854491	59974355	KIAA1468
18	59992520	60058516	TNFRSF11A
18	60082911	60083460	RPL17P44
18	60109261	60110359	ACTBP9
18	60190240	60254942	ZCCHC2
18	60317543	60317834	RN7SL705P
18	60382672	60647666	PHLPP1
18	60398459	60398565	RNU6-142P
18	60790579	60987361	BCL2
18	60994959	61034743	KDSR
18	61056423	61089716	VPS4B
18	61143994	61172318	SERPINB5
18	61164222	61164633	ATP5G1P6
18	61223393	61234244	SERPINB12
18	61254223	61271873	SERPINB13
18	61304493	61311532	SERPINB4
18	61314813	61391127	SERPINB11
18	61322431	61329197	SERPINB3
18	61420169	61472604	SERPINB7
18	61538926	61571124	SERPINB2
18	61564408	61603345	SERPINB10
18	61616535	61649008	HMSD
18	61637159	61672278	SERPINB8
18	61739392	61739887	RPL12P39
18	61747243	61816264	LINC00305
