# Supplementary material for: Rare variants and loci for age-related macular degeneration in the Ohio and Indiana Amish
Source: Hum Genet. 2019 Jul 31;138(10):1171–82. doi: 10.1007/s00439-019-02050-4 (PMC6745026; doi:10.1007/s00439-019-02050-4)
Supplement: Supplementary file 5 — Supplementary material 5 (XLSX 10 kb) [file 439_2019_2050_MOESM5_ESM.xlsx]

## Sheet: Sheet1
Supplemental Table 4
Genes located in the 1-HLOD support intervals (1-3) of the maximum HLOD score on chromosome 18 under the recessive model and disease allele frequency of 0.10. Genomic positions are in base pairs (Ensembl, human genome build 37/hg19)
Chromosome	Start Position	Stop Position	Gene Name
Interval 1
18	51748654	51748782	SNORA37
18	51795774	51847636	POLI
18	51850728	51884334	STARD6
18	51884287	51911588	C18orf54
18	51933259	51933484	SNRPGP2
18	52254988	52266724	DYNAP
18	52385091	52562747	RAB27B
18	52411981	52412812	RPSAP57
18	52568740	52626739	CCDC68
18	52621634	52621963	MAP1LC3P
18	52813777	52813876	RNA5SP459
18	52889562	53332018	TCF4
18	53146452	53146529	MIR4529
18	53303064	53303541	RPL21P126
18	54264439	54318831	TXNL1
18	54318574	54698828	WDR7
18	54695063	54706076	WDR7-OT1
18	54721813	54739350	LINC-ROR
18	54814293	54817531	BOD1L2
18	54951833	54951939	RNU6-737P
18	55018044	55038962	ST8SIA3
18	55102917	55158529	ONECUT2
18	55215515	55254004	FECH
18	55267888	55289445	NARS
18	55313658	55470333	ATP8B1
18	55422626	55422732	RNU6-742P
18	55505708	55506198	RSL24D1P11
18	55686021	55686293	HMGN1P30
18	55711599	56068772	NEDD4L
18	56118306	56118390	MIR122
Interval 2
18	57445804	57446221	GLUD1P4
18	57567180	57571538	PMAIP1
18	57636670	57638628	NFE2L3P1
18	57640146	57640437	RN7SL342P
18	57677224	57678375	SDCCAG3P1
18	57684010	57684673	FAM60CP
18	57685857	57685963	RNU6-567P
18	57816808	57817597	RPS3AP49
18	57830800	57830940	RNU4-17P
Interval 3
18	58187074	58187398	MRPS5P4
18	58330348	58331602	CTBP2P3
18	59000815	59223006	CDH20
18	59058828	59058936	RNU6-116P
18	59072091	59072438	RPL30P14
18	59475296	59561480	RNF152
18	59624506	59625247	RPIAP1
