# Supplementary material for: Rare variants and loci for age-related macular degeneration in the Ohio and Indiana Amish
Source: Hum Genet. 2019 Jul 31;138(10):1171–82. doi: 10.1007/s00439-019-02050-4 (PMC6745026; doi:10.1007/s00439-019-02050-4)
Supplement: Supplementary file 7 — Supplementary material 7 (XLSX 9 kb) [file 439_2019_2050_MOESM7_ESM.xlsx]

## Sheet: Sheet1
Supplemental Table 6
Maximum HLOD scores obtained from the model-based multipoint linkage analyses on chromosomes 1-22 with disease allele frequency of 0.01. Values are given for both dominant and recessive models. Under the dominant model, penetrance values for these analyses were 0, 0.0001, or 0.0001 for 0, 1, or 2 copies of the disease allele, respectively. For the recessive model, we set the penetrance values to …
	Dominant Model		Recessive Model
Chromosome	Maximum HLOD Score	Position (cM)	Maximum HLOD Score	Position (cM)
1	0.91	213.97	0.91	292.2
2	4.02	245.36	4.89	245.36
3	3.22	85.87	3.19	85.87
4	0.92	109.45	0.84	109.23-109.45
5	2.05	56.46	2.2	179.54
6	1.18	45.45	1.33	39.82
7	2.83	155.89	2.45	51.56
8	3.41	108.68	2.82	111.01
9	1.13	10.07	0.63	11.81
10	2.1	46.7	1.64	47.74
11	0.95	95.87	1.54	161.84
12	1.12	61.65	1.29	61.65-61.73
13	2.2	86.27	1.82	62.96
14	0.48	0.98	0.36	0.98
15	3.16	91.41	3.9	91.27-91.34
16	1.4	127.68	1.29	117.18
17	2.83	48.07-48.21	3.18	48.07
18	2.38	77.17	2.55	76.61
19	0.65	57.8-58.15	0.2	58.65
20	1.22	109.66	1.32	90.13
21	0.53	59.2-59.3	0.09	64.59
22	0.19	38.93-39.47	0.01	37.46-37.92
