# Supplementary material for: Rare variants and loci for age-related macular degeneration in the Ohio and Indiana Amish
Source: Hum Genet. 2019 Jul 31;138(10):1171–82. doi: 10.1007/s00439-019-02050-4 (PMC6745026; doi:10.1007/s00439-019-02050-4)
Supplement: Supplementary file 8 — Supplementary material 8 (XLSX 8 kb) [file 439_2019_2050_MOESM8_ESM.xlsx]

## Sheet: Sheet1
Supplemental Table 7
Significant linkage loci identified from model-based multipoint linkage analyses of Amish families with disease allele frequency of 1 percent. The peak HLOD score is the maximum HLOD score obtained for the designated chromosome
Model	Chromosome	Peak HLOD Score	Region with HLOD > 3.6 (cM)	1-HLOD Support Interval (cM)
Dominant	2	4.02	243.4-246.5	242.51-247.13
Recessive	2	4.89	242.61-247.75	243.05-247.13
Recessive	15	3.9	90.88-91.88	90.13-94.23
