# Supplementary material for: Rare variants and loci for age-related macular degeneration in the Ohio and Indiana Amish
Source: Hum Genet. 2019 Jul 31;138(10):1171–82. doi: 10.1007/s00439-019-02050-4 (PMC6745026; doi:10.1007/s00439-019-02050-4)
Supplement: Supplementary file 9 — Supplementary material 9 (XLSX 10 kb) [file 439_2019_2050_MOESM9_ESM.xlsx]

## Sheet: Sheet1
Supplemental Table 8
GO terms from the in silico functional analysis of the 80 genes in the 1-HLOD support interval of the linkage region on chromosome 8 under the recessive model. All 80 of the genes were recognized by ClueGO. GO groups represent the merged GO terms from the analysis
GO ID	GO Term	Corrected Term P-Value	Corrected Group P-Value	GO Groups	Percent Associated Genes	Associated Genes Found
GO:0005504	fatty acid binding	1.14x10-04	1.14x10-04	Group0	6.12	FABP4
						FABP5
						PMP2
GO:0019433	triglyceride catabolic process	5.46x10-06	3.16x10-05	Group1	9.3	FABP12
GO:0046461	neutral lipid catabolic process	5.91x10-06	3.16x10-05	Group1	7.69	FABP4
GO:0046464	acylglycerol catabolic process	5.91x10-06	3.16x10-05	Group1	7.69	FABP5
GO:0046503	glycerolipid catabolic process	2.11x10-05	3.16x10-05	Group1	5.06	FABP9
