# Supplementary material for: Rare variants and loci for age-related macular degeneration in the Ohio and Indiana Amish
Source: Hum Genet. 2019 Jul 31;138(10):1171–82. doi: 10.1007/s00439-019-02050-4 (PMC6745026; doi:10.1007/s00439-019-02050-4)
Supplement: Supplementary file 10 — Supplementary material 10 (XLSX 10 kb) [file 439_2019_2050_MOESM10_ESM.xlsx]

## Sheet: Sheet1
Supplemental Table 9
GO terms from the in silico functional analysis of the 102 genes in the 1-HLOD support interval of the linkage region on chromosome 18 under the dominant model. Of these 102 genes, 100 were recognized by ClueGO, and 2 were missing. GO groups represent the merged GO terms from the analysis
GO ID	GO Term	Corrected Term P-Value	Corrected Group P-Value	GO Groups	Percent Associated Genes	Associated Genes Found
GO:0010718	positive regulation of epithelial to mesenchymal transition	1.65x10-05	1.65x10-05	Group0	7.27	SERPINB3
						SERPINB4
						SMAD4
						TCF4
GO:0004867	serine-type endopeptidase inhibitor activity	1.81x10-13	1.21x10-10	Group1	8.87	HMSD
						SERPINB10
						SERPINB11
						SERPINB12
						SERPINB13
						SERPINB2
						SERPINB3
						SERPINB4
GO:0061135	endopeptidase regulator activity	5.55x10-11	1.21x10-10	Group1	4.64	SERPINB5
GO:0030414	peptidase inhibitor activity	7.08x10-11	1.21x10-10	Group1	4.66	SERPINB7
GO:0004866	endopeptidase inhibitor activity	7.68x10-11	1.21x10-10	Group1	4.8	SERPINB8
